# Supplementary material for: Cross-Species Surveillance of Respiratory Viruses in Domestic and Wild Mammals of an Urban Atlantic Forest from Brazil
Source: Ecohealth. 2025 Feb 4;22(1):11–28. doi: 10.1007/s10393-024-01691-w (PMC11890330; doi:10.1007/s10393-024-01691-w)
Supplement: Supplementary file 2 — Supplementary file2 (XLSX 110 KB) [file 10393_2024_1691_MOESM2_ESM.xlsx]

## Sheet: Dataset
Bat_CoVs	GenBank	Bat family host	Bat species host	Locality	Reference	Year collected
Alphacoronavirus	KU552075	Molossidae	Cynomops abrasus	São Paulo, Brazil	Asano et al. (2016)	2013
	KU552076	Molossidae	Cynomops abrasus	São Paulo, Brazil	Asano et al. (2016)	2013
	KU552077	Molossidae	Cynomops abrasus	São Paulo, Brazil	Asano et al. (2016)	2013
	KU552073	Molossidae	Cynomops planirostris	São Paulo, Brazil	Asano et al. (2016)	2013
	KU552078	Molossidae	Cynomops planirostris	São Paulo, Brazil	Asano et al. (2016)	2014
	KU552079	Molossidae	Cynomops planirostris	São Paulo, Brazil	Asano et al. (2016)	2014
	JQ731800	Molossidae	Molossus currentium	Brazil	Corman et al. (2013)	2009
	MH974768	Molossidae	Molossus molossus	Bahia, Brazil	Bittar et al. (2019)	2016
	MH974773	Molossidae	Molossus molossus	São Paulo, Brazil	Bittar et al. (2019)	2016
	KX094982	Molossidae	Molossus molossus	Brazil	Dataset Caraballo (2022)	2011
	MH974770	Molossidae	Molossus rufus	São Paulo, Brazil	Bittar et al. (2019)	2015
	MH974771	Molossidae	Molossus rufus	São Paulo, Brazil	Bittar et al. (2019)	2015
	MH974776	Molossidae	Molossus rufus	São Paulo, Brazil	Bittar et al. (2019)	2017
	MH974777	Molossidae	Molossus rufus	São Paulo, Brazil	Bittar et al. (2019)	2017
	MH974778	Molossidae	Molossus rufus	São Paulo, Brazil	Bittar et al. (2019)	2015
	KT717388	Molossidae	Molossus rufus	São Paulo, Brazil	Goés et al. (2016)	2013
	KT717389	Molossidae	Molossus rufus	São Paulo, Brazil	Goés et al. (2016)	2014
	MH974765	Molossidae	Molossus rufus	São Paulo, Brazil	Bittar et al. (2019)	2015
	MH974767	Molossidae	Molossus rufus	São Paulo, Brazil	Bittar et al. (2019)	2017
	MH974769	Molossidae	Molossus rufus	São Paulo, Brazil	Bittar et al. (2019)	2015
	KC886321	Molossidae	Molossus rufus	Sao Paulo, Brazil	Dataset Caraballo (2022)	2010
	JQ731799	Molossidae	Molossus rufus	Brazil	Corman et al. (2013)	2009
	KX663833	Molossidae	Tadarida brasiliensis	USA	Dataset Caraballo (2022)	2016
	OP715781	Molossidae	Tadarida brasiliensis	Santa Fe, Argentina	Cerri et al. (2023)	2017
	OP700657	Molossidae	Tadarida brasiliensis	Santa Fe, Argentina	Cerri et al. (2023)	2017
	OP715780	Molossidae	Tadarida brasiliensis	Santa Fe, Argentina	Cerri et al. (2023)	2016
	ON246265	Molossidae	Tadarida brasiliensis	Jujuy, Argentina	Arteaga et al. (2023)	2021
	KC110770	Molossidae	Tadarida/Molossus	Rio Grande do Sul, Brazil	Lima et al. (2013)	2012
	KC110771	Molossidae	Tadarida/Molossus	Rio Grande do Sul, Brazil	Lima et al. (2013)	2012
	KC110772	Molossidae	Tadarida/Molossus	Rio Grande do Sul, Brazil	Lima et al. (2013)	2012
	KC110773	Molossidae	Tadarida/Molossus	Rio Grande do Sul, Brazil	Lima et al. (2013)	2012
	KC110774	Molossidae	Tadarida/Molossus	Rio Grande do Sul, Brazil	Lima et al. (2013)	2012
	KC110775	Molossidae	Tadarida/Molossus	Rio Grande do Sul, Brazil	Lima et al. (2013)	2012
	KC110776	Molossidae	Tadarida/Molossus	Rio Grande do Sul, Brazil	Lima et al. (2013)	2012
	KC110777	Molossidae	Tadarida/Molossus	Rio Grande do Sul, Brazil	Lima et al. (2013)	2012
	KC110778	Molossidae	Tadarida/Molossus	Rio Grande do Sul, Brazil	Lima et al. (2013)	2012
	KC110779	Molossidae	Tadarida/Molossus	Rio Grande do Sul, Brazil	Lima et al. (2013)	2012
	KC110780	Molossidae	Tadarida/Molossus	Rio Grande do Sul, Brazil	Lima et al. (2013)	2012
	KC110781	Molossidae	Tadarida/Molossus	Rio Grande do Sul, Brazil	Lima et al. (2013)	2012
	KC110782	Molossidae	Tadarida/Molossus	Rio Grande do Sul, Brazil	Lima et al. (2013)	2012
	KC110783	Molossidae	Tadarida/Molossus	Rio Grande do Sul, Brazil	Lima et al. (2013)	2012
	KC110784	Molossidae	Tadarida/Molossus	Rio Grande do Sul, Brazil	Lima et al. (2013)	2012
	KC110785	Molossidae	Tadarida/Molossus	Rio Grande do Sul, Brazil	Lima et al. (2013)	2012
	JQ731775	Phyllostomidae	Anoura geoffroyi	Costa Rica	Corman et al. (2013)	2010
	JQ731776	Phyllostomidae	Anoura geoffroyi	Costa Rica	Corman et al. (2013)	2010
	JQ731777	Phyllostomidae	Anoura geoffroyi	Costa Rica	Corman et al. (2013)	2010
	JQ731778	Phyllostomidae	Anoura geoffroyi	Costa Rica	Corman et al. (2013)	2010
	KC779226	Phyllostomidae	Artibeus jamaicensis	San José, Costa Rica	Moreira-Soto et al. (2015)	2012
	JQ731784	Phyllostomidae	Artibeus jamaicensis	Panama	Corman et al. (2013)	2010
	JQ731785	Phyllostomidae	Artibeus jamaicensis	Panama	Corman et al. (2013)	2010
	JQ731786	Phyllostomidae	Artibeus jamaicensis	Panama	Corman et al. (2013)	2010
	OR250034	Phyllostomidae	Artibeus jamaicensis	Colombia	blast	2022
	OM265180	Phyllostomidae	Artibeus cinereus	Pernambuco, Brazil	Bueno et al. (2022)	2011
	OM265165	Phyllostomidae	Artibeus lituratus	Santa Catarina, Brazil	Bueno et al. (2022)	2021
	OM265166	Phyllostomidae	Artibeus lituratus	Santa Catarina, Brazil	Bueno et al. (2022)	2021
	OM265167	Phyllostomidae	Artibeus lituratus	Santa Catarina, Brazil	Bueno et al. (2022)	2021
	OM265169	Phyllostomidae	Artibeus lituratus	Santa Catarina, Brazil	Bueno et al. (2022)	2021
	OM265170	Phyllostomidae	Artibeus lituratus	Pernambuco, Brazil	Bueno et al. (2022)	2021
	OR596328	Phyllostomidae	Artibeus lituratus	Rio de Janeiro, Brazil	Present study	2020
	OR596324	Phyllostomidae	Artibeus lituratus	Rio de Janeiro, Brazil	Present study	2020
	OR596325	Phyllostomidae	Artibeus lituratus	Rio de Janeiro, Brazil	Present study	2020
	OR596326	Phyllostomidae	Artibeus lituratus	Rio de Janeiro, Brazil	Present study	2020
	KX285062	Phyllostomidae	Artibeus lituratus	Maranhão, Brazil	Anthony et al. (2017)	2010
	KX285068	Phyllostomidae	Artibeus lituratus	Maranhão, Brazil	Anthony et al. (2017)	2011
	KT717380	Phyllostomidae	Artibeus lituratus	Paraná, Brazil	Goés et al. (2016)	2010
	KT717382	Phyllostomidae	Artibeus lituratus	Paraná, Brazil	Goés et al. (2016)	2012
	MH974775	Phyllostomidae	Artibeus lituratus	São Paulo, Brazil	Bittar et al. (2019)	2016
	JQ731787	Phyllostomidae	Artibeus lituratus	Panama	Corman et al. (2013)	2010
	JQ731788	Phyllostomidae	Artibeus lituratus	Panama	Corman et al. (2013)	2011
	MN872695	Phyllostomidae	Artibeus lituratus	São Paulo, Brazil	Dataset Caraballo (2022)	2012
	ON237741	Phyllostomidae	Artibeus planirostris	Jujuy, Argentina	Arteaga et al. (2023)	2021
	ON237742	Phyllostomidae	Artibeus planirostris	Jujuy, Argentina	Arteaga et al. (2023)	2021
	MN872694	Phyllostomidae	Artibeus planirostris	São Paulo, Brazil	Dataset Caraballo (2022)	2012
	OR596323	Phyllostomidae	Carollia brevicauda	Rio de Janeiro, Brazil	Present study	2020
	JQ731795	Phyllostomidae	Carollia brevicauda	Brazil	Corman et al. (2013)	2009
	JQ731797	Phyllostomidae	Carollia brevicauda	Brazil	Corman et al. (2013)	2009
	KM215147	Phyllostomidae	Carollia castanea	Parrita, Costa Rica	Moreira-Soto et al. (2015)	2014
	MN872699	Phyllostomidae	Carollia perspicillata	São Paulo, Brazil	Dataset Caraballo (2022)	2012
	MN872697	Phyllostomidae	Carollia perspicillata	São Paulo, Brazil	Dataset Caraballo (2022)	2012
	KX285050	Phyllostomidae	Carollia perspicillata	Bolivia	Anthony et al. (2017)	2011
	KX285047	Phyllostomidae	Carollia perspicillata	Bolivia	Anthony et al. (2017)	2011
	KX285069	Phyllostomidae	Carollia perspicillata	Brazil	Anthony et al. (2017)	2011
	MN872700	Phyllostomidae	Carollia perspicillata	São Paulo, Brazil	Dataset Caraballo (2022)	2012
	JQ731794	Phyllostomidae	Carollia perspicillata	Brazil	Corman et al. (2013)	2009
	JQ731796	Phyllostomidae	Carollia perspicillata	Brazil	Corman et al. (2013)	2009
	JQ731798	Phyllostomidae	Carollia perspicillata	Brazil	Corman et al. (2013)	2009
	OM265171	Phyllostomidae	Carollia perspicillata	Pernambuco, Brazil	Bueno et al. (2022)	2021
	OM265172	Phyllostomidae	Carollia perspicillata	Pernambuco, Brazil	Bueno et al. (2022)	2021
	OM265173	Phyllostomidae	Carollia perspicillata	Pernambuco, Brazil	Bueno et al. (2022)	2021
	OM265174	Phyllostomidae	Carollia perspicillata	Pernambuco, Brazil	Bueno et al. (2022)	2021
	OM265175	Phyllostomidae	Carollia perspicillata	Pernambuco, Brazil	Bueno et al. (2022)	2021
	OM265176	Phyllostomidae	Carollia perspicillata	Pernambuco, Brazil	Bueno et al. (2022)	2021
	OM265177	Phyllostomidae	Carollia perspicillata	Pernambuco, Brazil	Bueno et al. (2022)	2021
	OM265178	Phyllostomidae	Carollia perspicillata	Pernambuco, Brazil	Bueno et al. (2022)	2021
	OM265179	Phyllostomidae	Carollia perspicillata	Pernambuco, Brazil	Bueno et al. (2022)	2021
	OR596327	Phyllostomidae	Carollia perspicillata	Rio de Janeiro, Brazil	Present study	2020
	EU769557	Phyllostomidae	Carollia perspicillata	Fyzabad, Trinidad and Tobago	Carrington et al. (2008)	2007
	KC779225	Phyllostomidae	Carollia perspicillata	Tirimbina, Costa Rica	Moreira-Soto et al. (2015)	2012
	JQ731789	Phyllostomidae	Carollia perspicillata	Costa Rica	Corman et al. (2013)	2010
	JQ731790	Phyllostomidae	Carollia perspicillata	Costa Rica	Corman et al. (2013)	2010
	JQ731791	Phyllostomidae	Carollia perspicillata	Costa Rica	Corman et al. (2013)	2010
	JQ731792	Phyllostomidae	Carollia perspicillata	Costa Rica	Corman et al. (2013)	2010
	JQ731793	Phyllostomidae	Carollia perspicillata	Costa Rica	Corman et al. (2013)	2010
	JQ731801	Phyllostomidae	Carollia perspicillata	Costa Rica	Corman et al. (2013)	2010
	KT717383	Phyllostomidae	Carollia perspicillata	Paraná, Brazil	Goés et al. (2016)	2011
	KT717384	Phyllostomidae	Carollia perspicillata	Paraná, Brazil	Goés et al. (2016)	2011
	KT717385	Phyllostomidae	Carollia perspicillata	Paraná, Brazil	Goés et al. (2016)	2012
	MN872698	Phyllostomidae	Carollia perspicillata	Brazil	Dataset Caraballo (2022)	2012
	KX285048	Phyllostomidae	Carollia perspicillata	Bolivia	Dataset Caraballo (2022)	2011
	KU552072	Phyllostomidae	Desmodus rotundus	São Paulo, Brazil	Asano et al. (2016)	2013
	MW465545	Phyllostomidae	Desmodus rotundus	Rio Grande do Sul, Brazil	Dataset Caraballo (2022)	2019
	MW465544	Phyllostomidae	Desmodus rotundus	Brazil	Dataset Caraballo (2022)	2019
	MW249018	Phyllostomidae	Desmodus rotundus	Peru	Dataset Caraballo (2022)	2016
	NC_055953	Phyllostomidae	Desmodus rotundus	Peru	blast	2015
	ON228222	Phyllostomidae	Desmodus rotundus	Jujuy, Argentina	Arteaga et al. (2023)	2021
	ON228223	Phyllostomidae	Desmodus rotundus	Jujuy, Argentina	Arteaga et al. (2023)	2021
	OM265181	Phyllostomidae	Diphylla ecaudata	São Paulo, Brazil	Bueno et al. (2022)	2020
	MZ293744	Phyllostomidae	Gardnerycteris crenulatum	Brazil	blast	2014
	KM215146	Phyllostomidae	Glossophaga soricina	Parrita, Costa Rica	Moreira-Soto et al. (2015)	2014
	MH974780	Phyllostomidae	Glossophaga soricina	São Paulo, Brazil	Bittar et al. (2019)	2015
	KT717387	Phyllostomidae	Glossophaga soricina	São Paulo, Brazil	Goés et al. (2016)	2014
	KU552074	Phyllostomidae	Glossophaga soricina	São Paulo, Brazil	Asano et al. (2016)	2014
	EU769558	Phyllostomidae	Glossophaga soricina	Couva, Trinidad and Tobago	Carrington et al. (2008)	2007
	KX285224	Phyllostomidae	Mesophylla macconnelli	Roraima, Brazil	Anthony et al. (2017)	2011
	OR596329	Phyllostomidae	Phyllostomus hastatus	Rio de Janeiro, Brazil	Present study	2020
	JQ731782	Phyllostomidae	Phyllostomus discolor	Panama	Corman et al. (2013)	2011
	JQ731783	Phyllostomidae	Phyllostomus discolor	Panama	Corman et al. (2013)	2011
	OM265184	Phyllostomidae	Phyllostomus discolor	Pernambuco, Brazil	Bueno et al. (2022)	2021
	OM265196	Phyllostomidae	Phyllostomus discolor	Pernambuco, Brazil	Bueno et al. (2022)	2021
	MH974772	Phyllostomidae	Phyllostomus discolor	São Paulo, Brazil	Bittar et al. (2019)	2015
	MH974774	Phyllostomidae	Phyllostomus discolor	São Paulo, Brazil	Bittar et al. (2019)	2016
	KX285049	Phyllostomidae	Sturnira erythromos	Bolivia	Dataset Caraballo (2022)	2011
	OR596330	Phyllostomidae	Sturnira lilium	Rio de Janeiro, Brazil	Present study	2020
	KX285059	Phyllostomidae	Sturnira lilium	Maranhão, Brazil	Anthony et al. (2017)	2010
	KX285060	Phyllostomidae	Sturnira lilium	Maranhão, Brazil	Anthony et al. (2017)	2010
	KX285061	Phyllostomidae	Sturnira lilium	Maranhão, Brazil	Anthony et al. (2017)	2010
	KT717392	Phyllostomidae	Sturnira lilium	São Paulo, Brazil	Goés et al. (2016)	2012
	MH974764	Phyllostomidae	Sturnira lilium	São Paulo, Brazil	Bittar et al. (2019)	2015
	KT717393	Phyllostomidae	Sturnira lilium	Paraná, Brazil	Goés et al. (2016)	2012
	KT717394	Phyllostomidae	Sturnira lilium	Paraná, Brazil	Goés et al. (2016)	2012
	MN872696	Phyllostomidae	Sturnira lilium	Sao Paulo, Brazil	Dataset Caraballo (2022)	2012
	KX285063	Glossophaginae sp.	ND	Sao Paulo, Brazil	Dataset Caraballo (2022)	2010
	OM265185	Phyllostomidae	Phyllostomus discolor	Pernambuco, Brazil	Bueno et al. (2022)	2021
	OM265186	Phyllostomidae	Phyllostomus discolor	Pernambuco, Brazil	Bueno et al. (2022)	2021
	OM265187	Phyllostomidae	Phyllostomus discolor	Pernambuco, Brazil	Bueno et al. (2022)	2021
	OM265188	Phyllostomidae	Phyllostomus discolor	Pernambuco, Brazil	Bueno et al. (2022)	2021
	OM265189	Phyllostomidae	Phyllostomus discolor	Pernambuco, Brazil	Bueno et al. (2022)	2021
	OM265190	Phyllostomidae	Phyllostomus discolor	Pernambuco, Brazil	Bueno et al. (2022)	2021
	OM265191	Phyllostomidae	Phyllostomus discolor	Pernambuco, Brazil	Bueno et al. (2022)	2021
	OM265192	Phyllostomidae	Phyllostomus discolor	Pernambuco, Brazil	Bueno et al. (2022)	2021
	OM265193	Phyllostomidae	Phyllostomus discolor	Pernambuco, Brazil	Bueno et al. (2022)	2021
	OM265194	Phyllostomidae	Phyllostomus discolor	Pernambuco, Brazil	Bueno et al. (2022)	2021
	OM265195	Phyllostomidae	Phyllostomus discolor	Pernambuco, Brazil	blast and Bueno et al. (2022)	2021
	OM265197	Phyllostomidae	Phyllostomus discolor	Pernambuco, Brazil	Bueno et al. (2022)	2021
	OM265183	Phyllostomidae	Phyllostomus hastatus	Pernambuco, Brazil	Bueno et al. (2022)	2021
	OM265182	Phyllostomidae	Sturnira lilium	Pernambuco, Brazil	Bueno et al. (2022)	2021
	OM265198	Phyllostomidae	Sturnira lilium	Pernambuco, Brazil	Bueno et al. (2022)	2021
	OM265199	Phyllostomidae	Sturnira lilium	Pernambuco, Brazil	Bueno et al. (2022)	2021
	OM265200	Phyllostomidae	Sturnira lilium	Pernambuco, Brazil	Bueno et al. (2022)	2021
	OM265201	Phyllostomidae	Sturnira lilium	Pernambuco, Brazil	Bueno et al. (2022)	2021
	OM265202	Phyllostomidae	Sturnira lilium	Pernambuco, Brazil	Bueno et al. (2022)	2021
	OM265206	Phyllostomidae	Sturnira lilium	São Paulo, Brazil	Bueno et al. (2022)	2020
	OM265207	Phyllostomidae	Sturnira lilium	São Paulo, Brazil	Bueno et al. (2022)	2020
	OM265208	Phyllostomidae	Sturnira lilium	São Paulo, Brazil	Bueno et al. (2022)	2020
	OM265203	Phyllostomidae	Sturnira lilium	Santa Catarina, Brazil	Bueno et al. (2022)	2021
	OM265204	Phyllostomidae	Sturnira lilium	Santa Catarina, Brazil	Bueno et al. (2022)	2021
	OM265205	Phyllostomidae	Sturnira lilium	Santa Catarina, Brazil	Bueno et al. (2022)	2021
	MH974766	Vespertilionidae	Eptesicus sp.	São Paulo, Brazil	Bittar et al. (2019)	2015
	MH974779	Vespertilionidae	Eptesicus sp.	São Paulo, Brazil	Bittar et al. (2019)	2015
	ON246266	Vespertilionidae	Histiotus laephotis	Jujuy, Argentina	Arteaga et al. (2023)	2021
	ON246267	Vespertilionidae	Histiotus laephotis	Jujuy, Argentina	Arteaga et al. (2023)	2021
	ON237743	Vespertilionidae	Myotis sp.	La Pampa, Argentina	Arteaga et al. (2023)	2021
	ON246268	Vespertilionidae	Myotis sp.	Jujuy, Argentina	Arteaga et al. (2023)	2021
	ON246269	Vespertilionidae	Myotis sp.	Jujuy, Argentina	Arteaga et al. (2023)	2021
	ON246270	Vespertilionidae	Myotis sp.	Jujuy, Argentina	Arteaga et al. (2023)	2021
	ON256703	Vespertilionidae	Myotis sp.	Jujuy, Argentina	Arteaga et al. (2023)	2021
	ON256704	Vespertilionidae	Myotis sp.	Jujuy, Argentina	Arteaga et al. (2023)	2021
	ON256705	Vespertilionidae	Myotis sp.	Jujuy, Argentina	Arteaga et al. (2023)	2021
	KY820802	Vespertilionidae	Myotis lucifugus	Canada	Dataset Caraballo (2022)	2010
	KY820797	Vespertilionidae	Myotis lucifugus	Canada	Dataset Caraballo (2022)	2010
	KY820769	Vespertilionidae	Myotis lucifugus	Canada	Dataset Caraballo (2022)	2010
	KY820780	Vespertilionidae	Myotis lucifugus	Canada	Dataset Caraballo (2022)	2010
	KY820777	Vespertilionidae	Myotis lucifugus	Canada	Dataset Caraballo (2022)	2010
	KY820785	Vespertilionidae	Myotis lucifugus	Canada	Dataset Caraballo (2022)	2010
	KY820783	Vespertilionidae	Myotis lucifugus	Canada	Dataset Caraballo (2022)	2010
	KY820784	Vespertilionidae	Myotis lucifugus	Canada	Dataset Caraballo (2022)	2010
	KY820788	Vespertilionidae	Myotis lucifugus	Canada	Dataset Caraballo (2022)	2010
	KY820787	Vespertilionidae	Myotis lucifugus	Canada	Dataset Caraballo (2022)	2010
	KY820775	Vespertilionidae	Myotis lucifugus	Canada	Dataset Caraballo (2022)	2010
	KY820774	Vespertilionidae	Myotis lucifugus	Canada	Dataset Caraballo (2022)	2010
	KY820767	Vespertilionidae	Myotis lucifugus	Canada	Dataset Caraballo (2022)	2010
	KY820771	Vespertilionidae	Myotis lucifugus	Canada	Dataset Caraballo (2022)	2010
	KY820770	Vespertilionidae	Myotis lucifugus	Canada	Dataset Caraballo (2022)	2010
	KY820768	Vespertilionidae	Myotis lucifugus	Canada	Dataset Caraballo (2022)	2010
	KY820772	Vespertilionidae	Myotis lucifugus	Canada	Dataset Caraballo (2022)	2010
	KY820773	Vespertilionidae	Myotis lucifugus	Canada	Dataset Caraballo (2022)	2010
	KY820782	Vespertilionidae	Myotis lucifugus	Canada	Dataset Caraballo (2022)	2010
	KY820781	Vespertilionidae	Myotis lucifugus	Canada	Dataset Caraballo (2022)	2010
	KY820779	Vespertilionidae	Myotis lucifugus	Canada	Dataset Caraballo (2022)	2010
	KY820778	Vespertilionidae	Myotis lucifugus	Canada	Dataset Caraballo (2022)	2010
	KY820776	Vespertilionidae	Myotis lucifugus	Canada	Dataset Caraballo (2022)	2010
	KY820796	Vespertilionidae	Myotis lucifugus	Canada	Dataset Caraballo (2022)	2010
	KY820794	Vespertilionidae	Myotis lucifugus	Canada	Dataset Caraballo (2022)	2010
	KY820793	Vespertilionidae	Myotis lucifugus	Canada	Dataset Caraballo (2022)	2010
	KY820789	Vespertilionidae	Myotis lucifugus	Canada	Dataset Caraballo (2022)	2010
	KY820792	Vespertilionidae	Myotis lucifugus	Canada	Dataset Caraballo (2022)	2010
	KY820791	Vespertilionidae	Myotis lucifugus	Canada	Dataset Caraballo (2022)	2010
	KY820790	Vespertilionidae	Myotis lucifugus	Canada	Dataset Caraballo (2022)	2010
	KY820804	Vespertilionidae	Myotis lucifugus	Canada	Dataset Caraballo (2022)	2010
	KY820803	Vespertilionidae	Myotis lucifugus	Canada	Dataset Caraballo (2022)	2010
	KY820801	Vespertilionidae	Myotis lucifugus	Canada	Dataset Caraballo (2022)	2010
	KY820799	Vespertilionidae	Myotis lucifugus	Canada	Dataset Caraballo (2022)	2010
	KY820798	Vespertilionidae	Myotis lucifugus	Canada	Dataset Caraballo (2022)	2010
	KY820800	Vespertilionidae	Myotis lucifugus	Canada	Dataset Caraballo (2022)	2010
	KY820807	Vespertilionidae	Myotis lucifugus	Canada	Dataset Caraballo (2022)	2010
	KY820806	Vespertilionidae	Myotis lucifugus	Canada	Dataset Caraballo (2022)	2010
	KY820805	Vespertilionidae	Myotis lucifugus	Canada	Dataset Caraballo (2022)	2010
	KY820795	Vespertilionidae	Myotis lucifugus	Canada	Dataset Caraballo (2022)	2010
	KT717390	Vespertilionidae	Myotis nigricans	São Paulo, Brazil	Goés et al. (2016)	2013
	EF544563	Vespertilionidae	Myotis occultus	Colorado, USA	Dominguez et al. (2007)	2006
	EF544565	Vespertilionidae	Myotis occultus	Colorado, USA	Dominguez et al. (2007)	2006
	KT717391	Vespertilionidae	Myotis riparius	São Paulo, Brazil	Goés et al. (2016)	2013
	HQ336976	Vespertilionidae	Myotis volans	Colorado, USA	Dominguez et al. (2011)	2007
	ON246271	Vespertilionidae	Histiotus laephotis	Jujuy, Argentina	Arteaga et al. (2023)	2021
	JX537913	Vespertilionidae	Perimyotis subflavus	USA	Huynh et al. (2012)	2010
Betacoronavirus	KC886322	Mormoopidae	Pteronotus davyi	Jalisco, Mexico	Goés et al. (2013)	2012
	JQ731780	Mormoopidae	Pteronotus parnelli	Costa Rica	Corman et al. (2013)	2011
	JQ731781	Mormoopidae	Pteronotus parnelli	Costa Rica	Corman et al. (2013)	2011
	KC633193	Mormoopidae	Pteronotus parnelli	Costa Rica	Corman et al. (2013)	2012
	KC633194	Mormoopidae	Pteronotus parnelli	Costa Rica	Corman et al. (2013)	2012
	KC633195	Mormoopidae	Pteronotus parnelli	Costa Rica	Corman et al. (2013)	2012
	KC633196	Mormoopidae	Pteronotus parnelli	Costa Rica	Corman et al. (2013)	2012
	JQ731779	Mormoopidae	Pteronotus parnelli	Costa Rica	Corman et al. (2013)	2010
	KT717386	Molossidae	Eumops glaucinus	São Paulo, Brazil	Goés et al. (2016)	2013
	KC633197	Phyllostomidae	Carollia perspicillata	Costa Rica	Corman et al. (2013)	2012
	KT717381	Phyllostomidae	Artibeus lituratus	Paraná, Brazil	Goés et al. (2016)	2011
	JX869059		Human betacoronavirus 2c EMC/2012			2012

## Sheet: References
References:
Anthony SJ, Johnson CK, Greig DJ, Kramer S, Che X, Wells H, Hicks AL, Joly DO, Wolfe ND, Daszak P, Karesh W, Lipkin WI, Morse SS, Mazet JAK, Goldstein T (2017) Global patterns in coronavirus diversity. Virus Evol 3:1–15. https://doi.org/10.1093/ve/vex012
Arteaga LF, Miragaya M, Molina N, Mondino M, Bracamonte C, Capitelli G, Mundo S, Torres C, Bratanich A (2023) Identification of coronaviruses in bats and rodents in northern and central Argentina. Arch Virol 168:78. https://doi.org/10.1007/s00705-023-05703-y
Asano KM, Hora AS, Scheffer KC, Fahl WO, Iamamoto K, Mori E, Brandao PE (2016) Alphacoronavirus in urban Molossidae and Phyllostomidae bats, Brazil. Virol J 13: 110 doi 10.1186/s12985-016-0569-4
Bittar C, Machado RRG, Comelis MT, Bueno LM, Beguelini MR, Morielle-Versute E, Nogueira ML, Rahal P (2020) Alphacoronavirus Detection in Lungs, Liver, and Intestines of Bats from Brazil. Microb Ecol 79: 203-212 doi 10.1007/s00248-019-01391-x
Bueno LM, Rizotto LS, Viana AO, Silva LMN, de Moraes M, Benassi JC, Scagion GP, Dorlass EG, Lopes BLT, Cunha IN, Melinski R, de Alvarenga IF, Leitao GL, Rodrigues RC, Pereira I, Dos Santos LDN, Fisch F, Rocha AD, Port D, Pereira GS, Greatti A, Barnabe ACS, Tsukamoto J, Hingst-Zaher E, de Azevedo SM, Jr., Telino WR, Jr., Branco JO, Ometto T, de Araujo J, Arns CW, Ferreira HL, Durigon EL (2022) Hig…
Caraballo DA (2022) Cross-Species Transmission of Bat Coronaviruses in the Americas: Contrasting Patterns between Alphacoronavirus and Betacoronavirus. Microbiol Spectr 10: e0141122 doi 10.1128/spectrum.01411-22
Carrington CV, Foster JE, Zhu HC, Zhang JX, Smith GJ, Thompson N, Auguste AJ, Ramkissoon V, Adesiyun AA, Guan Y (2008) Detection and phylogenetic analysis of group 1 coronaviruses in South American bats. Emerg Infect Dis 14: 1890-1893 doi 10.3201/eid1412.080642
Cerri A, Bolatti EM, Zorec TM, Montani ME, Rimondi A, Hosnjak L, Casal PE, Di Domenica V, Barquez RM, Poljak M, Giri AA (2023) Identification and characterization of novel alphacoronaviruses in Tadarida brasiliensis (Chiroptera, Molossidae) from Argentina: insights into recombination as a mechanism favoring bat coronavirus cross-species transmission. Microbiol Spectr 11:1–19. https://doi.org/10.1…
Corman VM, Rasche A, Diallo TD, Cottontail VM, Stocker A, Souza B, Correa JI, Carneiro AJB, Franke CR, Nagy M, Metz M, Knornschild M, Kalko EKV, Ghanem SJ, Morales KDS, Salsamendi E, Spinola M, Herrler G, Voigt CC, Tschapka M, Drosten C, Drexler JF (2013) Highly diversified coronaviruses in neotropical bats. J Gen Virol 94: 1984-1994 doi 10.1099/vir.0.054841-0
Dominguez SR, O’Shea TJ, Oko LM, Holmes K V. (2007) Detection of group 1 coronaviruses in bats in North America. Emerg Infect Dis 13:1295–1300. https://doi.org/10.3201/eid1309.070491
Goes LGB, Campos ACA, Carvalho C, Ambar G, Queiroz LH, Cruz-Neto AP, Munir M, Durigon EL (2016) Genetic diversity of bats coronaviruses in the Atlantic Forest hotspot biome, Brazil. Infect Genet Evol 44: 510-513 doi 10.1016/j.meegid.2016.07.034
Huynh J, Li S, Yount B, Smith A, Sturges L, Olsen JC, Nagel J, Johnson JB, Agnihothram S, Gates JE, Frieman MB, Baric RS, Donaldson EF (2012) Evidence Supporting a Zoonotic Origin of Human Coronavirus Strain NL63. J Virol 86:12816–12825. https://doi.org/10.1128/JVI.00906-12
Lima FE, Campos FS, Kunert Filho HC, Batista HB, Carnielli P, Jr., Cibulski SP, Spilki FR, Roehe PM, Franco AC (2013) Detection of Alphacoronavirus in velvety free-tailed bats (Molossus molossus) and Brazilian free-tailed bats (Tadarida brasiliensis) from urban area of Southern Brazil. Virus Genes 47: 164-167 doi 10.1007/s11262-013-0899-x
Moreira-Soto A, Taylor-Castillo L, Vargas-Vargas N, Rodriguez-Herrera B, Jimenez C, Corrales-Aguilar E (2015) Neotropical Bats from Costa Rica harbour Diverse Coronaviruses. Zoonoses Public Health 62: 501-505 doi 10.1111/zph.12181
